# Supplementary material for: Genetic Variants in the Mitochondrial Thymidylate Biosynthesis Pathway Increase Colorectal Cancer Risk
Source: Curr Oncol. 2023 Aug 30;30(9):8039–53. doi: 10.3390/curroncol30090583 (PMC10529222; doi:10.3390/curroncol30090583)
Supplement: Supplementary file 1 [file curroncol-30-00583-s001.zip]

Archive with 1 entries (1 files):
- curroncol-2432755-supplementary.pdf
